# Supplementary material for: Development and validity evidence for the resident-led large group teaching assessment instrument in the United States: a methodological study
Source: J Educ Eval Health Prof. 2024 Feb 23;21:3. doi: 10.3352/jeehp.2024.21.3 (PMC10948941; doi:10.3352/jeehp.2024.21.3)
Supplement: Supplementary file 1 [file jeehp-21-03-dataset1.xlsx]

## Sheet: Sheet1
VideoName	Occasion	SITE	ParticipantNumber	_v1	_v2	A1	A2	B3	B4	B5	B6	LearnEnvQual	C7	C8	GoalsObjQual	D9	D10	E11	E12	ContentofTalkQual	F13	F14	F15	G16	G17	G18	PromoUnderstandRetentionQual	H19	H20	I21	SessionManageQual	J22	K23	ClosureQual	OVERALL	SelfAssessFormalQual	SelfAssessTrainQual	SelfAssessPresSkills	SelfAssessObjectives	SelfAssessClimate	SelfAssessRetention	SelfAssessTime	CCCRatMilestonePlacement	SubElementA	SubElementB	SubElementC	SubElementD	SubElementE	SubElementF
Apple.August.Full.1	1	Apple thru Guava	1	7	1	Consistently	Consistently	Partially	Partially	Consistently	Consistently	99	Consistently	Consistently	99	Consistently	Consistently	Partially	Consistently	99	Consistently	Consistently	Consistently	Consistently	Consistently	Consistently	99	Consistently	Consistently	Consistently	99	Partially	Not at all	99	Proficient	Taught in a summer program for kids with emotional/behavioral disorders for 4 summers, worked in public school as behavior specialist in classroom of 5th graders for 1 year (occasional teaching involved)	[blank]	-	Partially	Consistently	Partially	Partially	4.5	2	1.5	2	2	1.5	2
Apple.August.Full.1	1	Apple thru Guava	1	9	2	Consistently	Partially	Partially	Partially	Consistently	Partially	Although resident teacher did not actively seek divergent opinions, audience added comment about q4hr temp check in nursery which may have led to mother’s frequent temp check; resident teacher acknowledged this comment/practice. Later audience asked how group would manage patient as PCP receiving call; resident teacher allowed discussion of divergent opinions to occur, and then brought audience b…	Consistently	Consistently	Referred back to objectives throughout the presentation	Consistently	Consistently	Consistently	Partially	Referenced CDC data and “studies”; references posted at end of presentation. Incorporated discussion about audiences’ prior understanding/experience with fever in young infants into next stage of presentation regarding typical work up of febrile infant	Consistently	Consistently	Consistently	Consistently	Consistently	Consistently	Clear explanations of concepts and reasoning. Small group work. Asked audience how the new information she taught would change their approach to the case, gave them time to think and discuss in small group, and then report to large group.	Consistently	Consistently	Consistently	Managed some divergent comments from audience well (PCP v ED management of febrile infant), and actually integrated it well into presentation at end	Partially	Partially	Emphasized some key learning points during talk, but not at end. In explaining her own behavioral change, she commented that she would email one of the reference articles to audience but doesn’t explicitly encourage audience to read or reconsider their practice. It was a passing comment and not something she seemed to have planned to do after her talk.	Proficient	Taught in a summer program for kids with emotional/behavioral disorders for 4 summers, worked in public school as behavior specialist in classroom of 5th graders for 1 year (occasional teaching involved)	[blank]	-	Partially	Consistently	Partially	Partially	4.5	1.5	1.25	2	2	1.5	2
Apple.August.Full.2	2	Apple thru Guava	1	6	1	Consistently	Partially	Partially	Partially	Consistently	Partially	444	Partially	Consistently	444	Not at all	Consistently	Partially	Partially	444	Consistently	Consistently	Not at all	Consistently	Not at all	Consistently	444	Consistently	Consistently	Consistently	444	Not at all	Not at all	444	Advanced Beginner/Competent	Taught in a summer program for kids with emotional/behavioral disorders for 4 summers, worked in public school as behavior specialist in classroom of 5th graders for 1 year (occasional teaching involved)	[blank]	-	Partially	Consistently	Partially	Partially	4.5	1.5	1.25	1.5	1	1	1.33333
Apple.August.Full.2	2	Apple thru Guava	1	10	2	Consistently	Partially	Partially	Consistently	Consistently	Partially	99	Consistently	Consistently	99	Not at all	Consistently	Consistently	Partially	99	Consistently	Consistently	Partially	Consistently	Partially	Consistently	99	Partially	Consistently	Consistently	99	Consistently	Not at all	99	Competent/Proficient	Taught in a summer program for kids with emotional/behavioral disorders for 4 summers, worked in public school as behavior specialist in classroom of 5th graders for 1 year (occasional teaching involved)	[blank]	-	Partially	Consistently	Partially	Partially	4.5	1.5	1.5	2	1	1.5	1.66667
Apple.August.Full.3	3	Apple thru Guava	1	5	1	Consistently	Consistently	Partially	Partially	Not at all	Partially	444	Consistently	Partially	99	Partially	Consistently	Consistently	Partially	444	Partially	Consistently	Not at all	Consistently	Not at all	Consistently	444	Partially	Consistently	Consistently	444	Partially	Not at all	99	Competent	Taught in a summer program for kids with emotional/behavioral disorders for 4 summers, worked in public school as behavior specialist in classroom of 5th graders for 1 year (occasional teaching involved)	[blank]	-	Partially	Consistently	Partially	Partially	4.5	2	0.75	1.5	1.5	1.5	1
Apple.August.Full.3	3	Apple thru Guava	1	9	2	Consistently	Consistently	Partially	Partially	Consistently	Partially	Appeared interested in participant comments, nods, uh-huh; “definitely” “yes” “perfect”; appears comfortable in front of group. Asked for audiences input on how they would approach case; solicited different opinions/suggestions from each small group. Although not at start of talk, she did note importance of topic (cardiac causes of chest pain – don’t want to miss) midway through talk. Used a few …	Consistently	Consistently	1) Identify focal findings 2) Use matric strategy to develop broad ddx 3) Talk about common causes of chest pain. Talk organized around objectives	Consistently	Consistently	Consistently	Consistently	Referenced primary literature (study on pediatric chest pain). Demonstrated good understanding of and comfort with topic. Talk included information for all levels of learners; captured more advanced learners with discussion on nuances of management and reference to primary literature. Senior residents and attendings at end were able to articulate what they took from talk. She did nice job cross r…	Consistently	Consistently	Not at all	Consistently	Consistently	Consistently	Explained pediatric chest pain clearly; provided some practical info (red flags for cardiac etiology). Good use of white board as chart (unable to see the other screen used). I don’t think she received any questions from audience related to her teaching topic (rec’d some questions to clarify case). Open ended question: “What else are you thinking about?” “Tell me more about pleurisy.” “What stand…	Consistently	Consistently	Consistently	Spent adequate time on each objective Allowed for cross-talk between participants (Ddimer v CT; Wells criteria) and added commentary herself (about patients risk with recent surgery). Talk progressively built on prior information, allowing audience to acquire knowledge to better understand or approach the next part of talk. Also a lot of cross referencing. Case à focal findings à created DDx à di…	Partially	Not at all	Solicited learning points from audience at each level, a few of which sounded like possible key learning points she may have intended for her talk. She placed emphasis in her voice and words when highlighting points that may be interpreted as key learning points: majority of chest pain not cardiac, red flags for cardiac causes, value of EKG. Did not summarize her own key learning points at end.	Proficient/Expert	Taught in a summer program for kids with emotional/behavioral disorders for 4 summers, worked in public school as behavior specialist in classroom of 5th graders for 1 year (occasional teaching involved)	[blank]	-	Partially	Consistently	Partially	Partially	4.5	2	1.25	2	2	2	1.33333
Apple.Jan.Full.4	4	Apple thru Guava	1	7	2	Consistently	Consistently	Consistently	Consistently	Consistently	Consistently	99	Consistently	Consistently	99	Consistently	Consistently	Consistently	Consistently	99	Consistently	Consistently	Consistently	Consistently	Consistently	Consistently	99	Consistently	Consistently	Consistently	99	Partially	Partially	99	Proficient/Expert	Taught in a summer program for kids with emotional/behavioral disorders for 4 summers, worked in public school as behavior specialist in classroom of 5th graders for 1 year (occasional teaching involved)	[blank]	-	Partially	Consistently	Partially	Partially	4.5	2	2	2	2	2	2
Apple.Jan.Full.4	4	Apple thru Guava	1	10	1	Consistently	Consistently	Consistently	Consistently	Consistently	Consistently	99	Consistently	Consistently	99	Consistently	Consistently	Consistently	Consistently	99	Consistently	Consistently	Consistently	Consistently	Partially	Consistently	99	Partially	Consistently	Consistently	99	Partially	Partially	99	Proficient	Taught in a summer program for kids with emotional/behavioral disorders for 4 summers, worked in public school as behavior specialist in classroom of 5th graders for 1 year (occasional teaching involved)	[blank]	-	Partially	Consistently	Partially	Partially	4.5	2	2	2	2	2	2
Apple.Jan.Full.5	5	Apple thru Guava	1	7	1	Consistently	Consistently	Partially	Partially	Partially	Partially	99	Consistently	Consistently	99	Partially	Consistently	Partially	Partially	99	Consistently	Consistently	Partially	Partially	Partially	Consistently	99	Consistently	Consistently	Partially	99	Not at all	Not at all	99	Advanced Beginner/Competent	Taught in a summer program for kids with emotional/behavioral disorders for 4 summers, worked in public school as behavior specialist in classroom of 5th graders for 1 year (occasional teaching involved)	[blank]	-	Partially	Consistently	Partially	Partially	4.5	2	1	2	1.5	1	1.66667
Apple.Jan.Full.5	5	Apple thru Guava	1	9	2	Consistently	Partially	Consistently	Partially	Consistently	Partially	Positive verbal and nonverbal signs. Audience members offered comments throughout presentation about cognitive bias and their thoughts on DDx; some cross talk and exchange of ideas; topic didn’t lend itself to people having a lot of opinions per se. Explained importance of diagnostic errors (“what is it and why does it matter?”) at beginning of presentation but did not reference it again at end. …	Consistently	Consistently	1) Review concepts premature diagnostic errors 2) Identify “focal findings 3) Employ a hybrid matrix strategy to develop DDx. Session organized around objectives.	Not at all	Consistently	Consistently	Partially	No literature referenced. Slide had footnote but did not see source identified and wasn’t at end of presentation. Had good knowledge of diagnostic error; but background knowledge during DDx discussion was less apparent; she could have inserted more of her own knowledge. When she didn’t know something, she was able to acknowledge it. Targeted range of learners including medical student and faculty…	Consistently	Consistently	Not at all	Partially	Not at all	Consistently	Excellent job explaining complex ideas including cognitive bias/errors. Only smart screen included in frame of video; visual aid there included a slide with information on diagnostic errors, not too wordy, bulleted points; also used to document case, not too much details, circled key focal findings. No questions were asked by audience (outside of obtaining history for case). Asked open ended ques…	Consistently	Consistently	Consistently	Spent adequate time on each objective. Some exchange of ideas between participants; guided discussion; did not detract from presentation and incorporated/acknowledged in her session. Presentation was organized in a logical order progressively building upon case à focal findings à DDx based on hybrid matrix à case closure. Did not explicit relate the bulk of presentation to her intro to diagnostic…	Partially	Not at all	Learner from each group (med student to faculty) shared what they learned; she did not highlight own key learning/teaching points. No suggestions for further reading.	Competent	Taught in a summer program for kids with emotional/behavioral disorders for 4 summers, worked in public school as behavior specialist in classroom of 5th graders for 1 year (occasional teaching involved)	[blank]	-	Partially	Consistently	Partially	Partially	4.5	1.5	1.5	2	1	1.5	1.33333
Avocado.April.Full.4	4	Apple thru Guava	2	7	1	Partially	Consistently	Not at all	Not at all	Partially	Partially	99	Partially	Consistently	99	Not at all	Consistently	Partially	Partially	99	Partially	Consistently	Partially	Partially	Partially	Not at all	99	Consistently	Consistently	Consistently	99	Not at all	Not at all	99	Novice/Advanced Beginner	Ran an informal after school writing program for elementary schoolers	[blank]	Competent	Consistently	Expertly	Partially	Partially	4.5	1.5	0.5	1.5	1	1	1.33333
Avocado.April.Full.4	4	Apple thru Guava	2	9	2	Partially	Partially	Not at all	Not at all	Not at all	Not at all	Some negative body language (arms folded across chest at end) and statements (“who calls it ‘brew’? Well, you’re wrong”); but also inviting of audience participation (“nodding in response”); overall balance neutral. Topic did not lend itself to opinions. Did not discuss importance of topic; dived right in without stimulating interest in topic. Did not have participants examine own understanding o…	Consistently	Partially	) Ddx for unrspvness 2) Practice assessment statements 3) Review of BRUE. Spent half of presentation on case presentation and soliciting case history/presentation. Only had attending present assessment statement (rather than trainees practice assessment statements which was one of objectives)	Not at all	Partially	Partially	Not at all	No reference to literature. Appeared to have basic understanding of topic based on her presentation of information. Presentation was tailored to med student/intern(not senior resident or attending). Did not solicit participant’s prior knowledge or experience	Partially	Consistently	Partially	Consistently	Consistently	Not at all	Explanation of BRUE was clear and simple; did not demonstrate reasoning or interrelationships explicitly. Use of white board was organized. Answered some questions; deferred others to audience when uncertain (assessing strength v tone of infant; age of febrile seizure); some of her answers or comments were vague or not fully accurate (“tone of near 3 month old fully flexed” “tummy time to shame m…	Partially	Partially	Partially	Spent half of presentation on case presentation and soliciting case history/presentation. Only had attending present assessment statement (rather than different level learners); didn’t spend any time on this second objective. Organized in standard way of case, didactic, closure of case.	Not at all	Not at all	No summary or closure	Advanced Beginner/Competent	Ran an informal after school writing program for elementary schoolers	[blank]	Competent	Consistently	Expertly	Partially	Partially	4.5	1	0	1.5	0.5	0.5	1.33333
Avocado.April.Full.5	5	Apple thru Guava	2	6	1	Partially	Not at all	Partially	Consistently	Partially	Partially	444	Not at all	Not at all	444	Not at all	Consistently	Consistently	Consistently	444	Partially	Partially	Partially	Consistently	Consistently	Partially	444	Partially	Not at all	Consistently	444	Not at all	Not at all	444	Advanced Beginner/Competent	Ran an informal after school writing program for elementary schoolers	[blank]	Competent	Consistently	Expertly	Partially	Partially	4.5	0.5	1.25	0	1	2	1
Avocado.April.Full.5	5	Apple thru Guava	2	10	2	Consistently	Partially	Partially	Partially	Consistently	Partially	99	Not at all	Not at all	99	Not at all	Consistently	Partially	Consistently	99	Consistently	Partially	Consistently	Consistently	Not at all	Not at all	99	Partially	Consistently	Consistently	99	Partially	Not at all	99	Competent	Ran an informal after school writing program for elementary schoolers	[blank]	Competent	Consistently	Expertly	Partially	Partially	4.5	1.5	1.25	0	1	1.5	1.66667
Avocado.April.Full.6	6	Apple thru Guava	2	5	1	Partially	Consistently	Not at all	Not at all	Partially	Partially	444	Not at all	Not at all	444	Not at all	Partially	Consistently	Partially	444	Consistently	Not at all	Partially	Consistently	Not at all	Not at all	444	Not at all	Consistently	Partially	444	Not at all	Not at all	444	Advanced Beginner	Ran an informal after school writing program for elementary schoolers	[blank]	Competent	Consistently	Expertly	Partially	Partially	4.5	1.5	0.5	0	0.5	1.5	1
Avocado.April.Full.6	6	Apple thru Guava	2	9	2	Consistently	Consistently	Not at all	Partially	Consistently	Partially	Unable to assess body language (outside of video frame); verbal language was encouraging (“nice”). A lot discussion amongst audience members; acknowledged comments and incorporated into presentation (ie: herbal medication and travel comment à she then asked intern case presenter if herbal meds taken and where patient traveled). Actively solicited varying opinion from audience about patient’s grow…	Not at all	Not at all	No objectives stated	Not at all	Consistently	Consistently	Consistently	No literature referenced. Demonstrated good knowledge of topic and able to acknowledge when she had a gap in knowledge. Presentation targeted multiple level learners, including attendings who may find thoughts from experts to be informative. When audiences generated prior knowledge about liver failure stigmata, she incorporated this next in discussion of patient’s case and physical exam presentat…	Consistently	Partially	Partially	Consistently	Consistently	Not at all	Explained concepts in ascites and portal hypertension presentation well. Good use of smart screen; pre-created templates; penmanship was difficult to read though. Able to acknowledge uncertainty and solicit input from audience (appropriate category for nephrotic syndrome, hep A vax, liver dysfunction in setting of venous congestion). The instances that I noted questions from audiences, she relied…	Consistently	Consistently	Consistently	Spent adequate time on each component of presentation. Allow for discussion and cross-talk. Included input from expert, and still able to take control of talk (“thank you… let’s move forward”). Presented case and integrated didactic on DDx for liver dysfunction, ascites, fluid analysis, portal hypertension, etc throughout to support and build the audiences understanding; progressively built on pr…	Not at all	Not at all	99	Competent/Proficient	Ran an informal after school writing program for elementary schoolers	[blank]	Competent	Consistently	Expertly	Partially	Partially	4.5	2	1	0	1	2	1.33333
Avocado.April.Full.7	7	Apple thru Guava	2	9	2	Consistently	Consistently	Consistently	Partially	Partially	Not at all	444	Partially	Partially	444	Not at all	Consistently	Partially	Not at all	444	Consistently	Consistently	Not at all	Partially	Not at all	Not at all	444	Consistently	Consistently	Consistently	444	Consistently	Not at all	444	Competent	Ran an informal after school writing program for elementary schoolers	[blank]	Competent	Consistently	Expertly	Partially	Partially	4.5	2	1	1	1	0.5	1.33333
Avocado.April.Full.7	7	Apple thru Guava	2	10	1	Consistently	Consistently	Not at all	Partially	Partially	Partially	99	Not at all	Not at all	99	Not at all	Partially	Partially	Partially	99	Consistently	Not at all	Not at all	Consistently	Not at all	Not at all	99	Consistently	Consistently	Consistently	99	Partially	Not at all	99	Competent	Ran an informal after school writing program for elementary schoolers	[blank]	Competent	Consistently	Expertly	Partially	Partially	4.5	2	0.75	0	0.5	1	0.666667
Avocado.Dec.Full.2	2	Apple thru Guava	2	5	1	Consistently	Consistently	Partially	Consistently	Partially	Partially	444	Consistently	Consistently	444	Not at all	Consistently	Consistently	Partially	444	Partially	Partially	Consistently	Partially	Not at all	Consistently	444	Consistently	Consistently	Consistently	444	Not at all	Partially	444	Competent/Proficient	Ran an informal after school writing program for elementary schoolers	[blank]	Competent	Consistently	Expertly	Partially	Partially	4.5	2	1.25	2	1	1.5	1.33333
Avocado.Dec.Full.2	2	Apple thru Guava	2	9	2	Consistently	Partially	Partially	Consistently	Partially	Partially	Used encouraging words (“exactly” “great question”), comfortable at board. Took into account some stories/input from audience but overall topic did not lend itself to many opinions. Provided story of personal realization of why good HPI is important. (“Power of HPI. Had turning point, realized why we are following this outline; helpful for communication”). Started didactic on anorexia with its si…	Consistently	Consistently	)Talk about DDx for weight loss 2) Develop relevant ROS 3) Review pathophys of a related complication. Session moved from one objective to next	Not at all	Consistently	Consistently	Partially	Referenced UpToDate as source of images, otherwise no references to literature. Demonstrated good understanding of topic presented (anorexia and complications); acknowledged when she did not know answer. Targeted range of learners from med student (reviewed contents of HPI) to residents (management and complications of anorexia) and attendings (reviewing molecular mechanism for complications). Th…	Consistently	Partially	Consistently	Partially	Not at all	Consistently	Clearly explained concepts well (anorexia, refeeding syndrome/complications); could have provided a more explicit explanation of the interrelationships between her objectives (illness script and DDx). Difficult to assess white board use due to quality of video and glare of board, but it appears simple, single color, simple sketch of Kreb cycle; could have been more useful to augment learning for …	Consistently	Consistently	Not at all	Spent adequate time on each objective. Allowed for discussions and exchange of ideas among audience members and acknowledged/contributed, particularly at end (ie: use of supplements and weight loss in non-anorexia pts). Also, able to redirect the group after audience offered story about patient with thiamine deficiency which could have been tangential; did not interrupt, acknowledged, incorporate…	Not at all	Partially	None. When she did not know answer (thiamine supplementation) she suggested that someone ask nutritionist during rounds (extension of learning?)	Proficient	Ran an informal after school writing program for elementary schoolers	[blank]	Competent	Consistently	Expertly	Partially	Partially	4.5	1.5	1.25	2	1	1.5	1.66667
Avocado.Dec.Full.3	3	Apple thru Guava	2	6	2	Consistently	Partially	Not at all	Not at all	Not at all	Not at all	99	Not at all	Not at all	99	Not at all	Partially	Partially	Not at all	99	Not at all	Not at all	Partially	Partially	Not at all	Not at all	444	Not at all	Not at all	Partially	444	Not at all	Not at all	444	Novice/Advanced Beginner	Ran an informal after school writing program for elementary schoolers	[blank]	Competent	Consistently	Expertly	Partially	Partially	4.5	1.5	0	0	0.5	0.5	0.333333
Avocado.Dec.Full.3	3	Apple thru Guava	2	10	1	Consistently	Consistently	Partially	Partially	Consistently	Partially	99	Not at all	Not at all	99	Not at all	Consistently	Partially	Consistently	99	Consistently	Not at all	Consistently	Consistently	Not at all	Not at all	99	Partially	Partially	Consistently	99	Not at all	Not at all	99	Advanced Beginner/Competent	Ran an informal after school writing program for elementary schoolers	[blank]	Competent	Consistently	Expertly	Partially	Partially	4.5	2	1.25	0	1	1.5	1.33333
Avocado.Nov.Full.1	1	Apple thru Guava	2	6	1	Consistently	Consistently	Partially	Partially	Partially	Consistently	444	Consistently	Consistently	444	Not at all	Consistently	Consistently	Partially	444	Consistently	Consistently	Consistently	Consistently	Not at all	Consistently	444	Partially	Partially	Partially	444	Not at all	Not at all	444	Advanced Beginner/Competent	Ran an informal after school writing program for elementary schoolers	[blank]	Competent	Consistently	Expertly	Partially	Partially	4.5	2	1.25	2	1	1.5	2
Avocado.Nov.Full.1	1	Apple thru Guava	2	10	2	Consistently	Consistently	Partially	Partially	Consistently	Partially	99	Partially	Consistently	99	Not at all	Consistently	Partially	Partially	99	Consistently	Partially	Consistently	Consistently	Partially	Consistently	99	Consistently	Partially	Consistently	99	Not at all	Not at all	99	Competent	Ran an informal after school writing program for elementary schoolers	[blank]	Competent	Consistently	Expertly	Partially	Partially	4.5	2	1.25	1.5	1	1	1.66667
Banana.Feb.Full.3	3	Apple thru Guava	3	5	1	Consistently	Consistently	Partially	Partially	Consistently	Consistently	444	Partially	Consistently	444	Not at all	Consistently	Consistently	Partially	444	Partially	Partially	Partially	Consistently	Not at all	Not at all	444	Partially	Consistently	Consistently	444	Not at all	Not at all	444	Competent	Training as writing tutor in college and training as writing, reading, study strategies tutor in post-bac program, also worked as a tutor from 2005-2007 and 2009-2010	participate in PRIME, participated in centers of excellence Clinical Teachig Skills course, working on medical education project around building leadership curriculum, developed and executed workshop for juniors on autonomy, led several noon conferences on a variety of topics, held afternoon teaching sessions with medical students on the wards, participate in Clinician Educators Collaborative and…	-	Consistently	Consistently	Expertly	Partially	Consistently demonstrates a learner-centered approach to teaching	2	1.5	1.5	1	1.5	1
Banana.Feb.Full.3	3	Apple thru Guava	3	9	2	Consistently	Consistently	Consistently	Consistently	Consistently	Partially	Good eye contact with audience, interested in audience comments, nods. At the start, emphasized importance of clinical reasoning and not necessarily getting the “right” answer – stimulated participants’ interest. At end of presentation emphasized importance of counseling families and communication. Questions pushed audience to think about how they would approach a scenario (practice) and she ofte…	Consistently	Consistently	Objectives: 1) Practice our clinical reasoning 2) Talk about communication techniques (if time)	Not at all	Consistently	Consistently	Partially	No reference to literature. Comfortably acknowledge she doesn’t know answer after bouncing question back to audience (ie growing pains). Clinical reasoning discussion was appropriate for various levels; discussion about communication was higher level. Solicited audience’s knowledge or experience (“how do you assess pain in 3 year old?” in areas and incorporated into her discussion). Audience shar…	Consistently	Consistently	Consistently	Consistently	Not at all	Not at all	Ask for participants’ reasoning as follow-up question: “Why do you ask that question?” “How come?”. Invites audience to share knowledge: “Tell us about JIA” “How do you counsel parents?”. Questions were not just recall of information, but focused on clinical reasoning: if presentation different, what would you add to differential? How does this new information change your differential? How does t…	Consistently	Consistently	Consistently	Covers her main objective (#1) and paced it through hx, PE, and labs. Less time on communication (#2) but already alluded to it not being main focus (“if we have time at the end…). Presented case as one would follow it through clinically.	Partially	Not at all	Near end of presentations, she reviews her goal for talk and suggested some key points (but wasn’t very clearly stated though): ”want to think about How to counsel parents? What should they come back for? I really wanted to work through how this is affecting what is on your differential”	Proficient	Training as writing tutor in college and training as writing, reading, study strategies tutor in post-bac program, also worked as a tutor from 2005-2007 and 2009-2010	participate in PRIME, participated in centers of excellence Clinical Teachig Skills course, working on medical education project around building leadership curriculum, developed and executed workshop for juniors on autonomy, led several noon conferences on a variety of topics, held afternoon teaching sessions with medical students on the wards, participate in Clinician Educators Collaborative and…	-	Consistently	Consistently	Expertly	Partially	Consistently demonstrates a learner-centered approach to teaching	2	1.75	2	1	1.5	2
Banana.Feb.Full.4	4	Apple thru Guava	3	7	2	Partially	Consistently	Partially	Not at all	Partially	Not at all	99	Consistently	Partially	99	Not at all	Consistently	Partially	Partially	99	Partially	Partially	Partially	Consistently	Partially	Not at all	99	Partially	Partially	Consistently	99	Partially	Not at all	99	Novice/Advanced Beginner	Training as writing tutor in college and training as writing, reading, study strategies tutor in post-bac program, also worked as a tutor from 2005-2007 and 2009-2010	participate in PRIME, participated in centers of excellence Clinical Teachig Skills course, working on medical education project around building leadership curriculum, developed and executed workshop for juniors on autonomy, led several noon conferences on a variety of topics, held afternoon teaching sessions with medical students on the wards, participate in Clinician Educators Collaborative and…	-	Consistently	Consistently	Expertly	Partially	Consistently demonstrates a learner-centered approach to teaching	1.5	0.5	1.5	1	1	1
Banana.Feb.Full.4	4	Apple thru Guava	3	10	1	Partially	Partially	Not at all	Not at all	Partially	Partially	99	Consistently	Consistently	99	Not at all	Consistently	Consistently	Partially	99	Partially	Not at all	Not at all	Consistently	Not at all	Not at all	99	Partially	Partially	Consistently	99	Consistently	Not at all	99	Competent	Training as writing tutor in college and training as writing, reading, study strategies tutor in post-bac program, also worked as a tutor from 2005-2007 and 2009-2010	participate in PRIME, participated in centers of excellence Clinical Teachig Skills course, working on medical education project around building leadership curriculum, developed and executed workshop for juniors on autonomy, led several noon conferences on a variety of topics, held afternoon teaching sessions with medical students on the wards, participate in Clinician Educators Collaborative and…	-	Consistently	Consistently	Expertly	Partially	Consistently demonstrates a learner-centered approach to teaching	1	0.5	2	1	1.5	0.333333
Banana.Jan.Full.2	2	Apple thru Guava	3	9	1	Consistently	Partially	Not at all	Partially	Consistently	Partially	444	Partially	Consistently	444	Consistently	Partially	Partially	Not at all	444	Consistently	Partially	Consistently	Consistently	Not at all	Consistently	444	Consistently	Partially	Consistently	444	Partially	Consistently	444	Proficient	Training as writing tutor in college and training as writing, reading, study strategies tutor in post-bac program, also worked as a tutor from 2005-2007 and 2009-2010	participate in PRIME, participated in centers of excellence Clinical Teachig Skills course, working on medical education project around building leadership curriculum, developed and executed workshop for juniors on autonomy, led several noon conferences on a variety of topics, held afternoon teaching sessions with medical students on the wards, participate in Clinician Educators Collaborative and…	-	Consistently	Consistently	Expertly	Partially	Consistently demonstrates a learner-centered approach to teaching	1.5	1	1.5	1.5	0.5	1.66667
Banana.Jan.Full.2	2	Apple thru Guava	3	6	2	Consistently	Consistently	Partially	Consistently	Partially	Consistently	444	Consistently	Consistently	444	Consistently	Consistently	Consistently	Consistently	444	Consistently	Consistently	Partially	Consistently	Consistently	Consistently	444	Consistently	Consistently	Consistently	444	Consistently	Consistently	444	Proficient/Expert	Training as writing tutor in college and training as writing, reading, study strategies tutor in post-bac program, also worked as a tutor from 2005-2007 and 2009-2010	participate in PRIME, participated in centers of excellence Clinical Teachig Skills course, working on medical education project around building leadership curriculum, developed and executed workshop for juniors on autonomy, led several noon conferences on a variety of topics, held afternoon teaching sessions with medical students on the wards, participate in Clinician Educators Collaborative and…	-	Consistently	Consistently	Expertly	Partially	Consistently demonstrates a learner-centered approach to teaching	2	1.5	2	2	2	1.66667
Banana.Nov.Full.1	1	Apple thru Guava	3	7	1	Consistently	Consistently	Partially	Partially	Partially	Consistently	99	Partially	Consistently	99	Not at all	Consistently	Partially	Partially	99	Consistently	Consistently	Consistently	Consistently	Partially	Consistently	99	Consistently	Consistently	Consistently	99	Consistently	Not at all	99	Advanced Beginner/Competent	Training as writing tutor in college and training as writing, reading, study strategies tutor in post-bac program, also worked as a tutor from 2005-2007 and 2009-2010	participate in PRIME, participated in centers of excellence Clinical Teachig Skills course, working on medical education project around building leadership curriculum, developed and executed workshop for juniors on autonomy, led several noon conferences on a variety of topics, held afternoon teaching sessions with medical students on the wards, participate in Clinician Educators Collaborative and…	-	Consistently	Consistently	Expertly	Partially	Consistently demonstrates a learner-centered approach to teaching	2	1.25	1.5	1	1	2
Banana.Nov.Full.1	1	Apple thru Guava	3	9	2	Consistently	Partially	Partially	Partially	Consistently	Not at all	Positive, encouraging words: “Ooo good question”; appears interested, smiles, nods. Comfortable and confident. Sort of sought different opinions and variety of views from the audience when they were sharing “focal findings”. Did not explain importance of topic until the end when she talked about case being a good exercise to expand differential beyond leukemia. Did not offer anything specific to …	Consistently	Consistently	1) Identify what are focal findings of case? How to identify factors that allow one to narrow/expand differential diagnoses. 2) Use technique called hybrid matrix to develop differential (avoid simple pattern recognition/avoid premature closure)	Not at all	Consistently	Partially	Partially	Had appropriate knowledge of topic, particularly given it was “cold case”; good at soliciting knowledge of group if she wasn’t certain (“anyone know what Evans syndrome is?”). Targeted med students through residents; probably less targeted to attendings/faculty. Applied information from case to develop differential diagnoses in hybrid matrix exercise; referred back to case. Could have been more c…	Consistently	Consistently	Not at all	Consistently	Partially	Consistently	Not a lot of concepts discussed; just went through exercise of developing DDx; but when concepts did pop up, she explained concepts clearly or made sure audience was able to articulate reasoning so group could learn. Good use of white board with chart. I did not see any questions asked by audience that she answered. Utilized open ended and probing questions well (“What kind of toxin where you thi…	Consistently	Partially	Consistently	Spent adequate time on each component. Topic did not lend itself to much cross-talk, but audience participated in activities and responded to questions; and when they offered opinions or comments (lead testing for school water, etc), she always acknowledged and incorporated into discussion. Presentation organized logically and progressively built on participants’ understanding (case à focal findi…	Consistently	Not at all	At the beginning and end of session, she talked about the importance of the focal findings and utility of the hybrid matrix to develop DDx; No suggestions for further learning	Proficient	Training as writing tutor in college and training as writing, reading, study strategies tutor in post-bac program, also worked as a tutor from 2005-2007 and 2009-2010	participate in PRIME, participated in centers of excellence Clinical Teachig Skills course, working on medical education project around building leadership curriculum, developed and executed workshop for juniors on autonomy, led several noon conferences on a variety of topics, held afternoon teaching sessions with medical students on the wards, participate in Clinician Educators Collaborative and…	-	Consistently	Consistently	Expertly	Partially	Consistently demonstrates a learner-centered approach to teaching	1.5	1	2	1	1	1.33333
Berry.July.Full.1	1	Apple thru Guava	4	7	1	Partially	Consistently	Partially	Consistently	Partially	Consistently	99	Not at all	Not at all	99	Not at all	Consistently	Consistently	Partially	99	Partially	Consistently	Partially	Consistently	Partially	Not at all	99	Consistently	Consistently	Consistently	99	Partially	Not at all	99	Advanced Beginner	None	None	Competent	Partially	Consistently	Consistently	Partially	Exhibits mostly a learner-centered approach to teaching	1.5	1.5	0	1	1.5	1.33333
Berry.July.Full.1	1	Apple thru Guava	4	9	2	Partially	Not at all	Not at all	Not at all	Partially	Partially	Tone and statements were neutral. At one point, said “now we’re getting into obscure stuff” when audience added RTA to differential. Very one directional (teacher à learner); not a lot of discussion/exchange of ideas. When audience suggested diarrhea and uremia as causes of tachypnea/metabolic acidosis, she did not encourage them to elaborate but rather refuted it with her own explanation of why …	Not at all	Not at all	No objectives stated. After presentation of case, mentioned focus of talk (work of breathing; when to worry) but did not have actionable objectives.	Not at all	Partially	Not at all	Partially	Did not reference literature. Explanation of different framework for developing DDx for tachypnea. Explanation of pathophys ok; some information incorrect/not ideal (relationship of acidosis with diarrhea; hypoxia and minute ventilation; Ceftriaxone for pneumonia) Talk was focused on med student/ intern level (discussing pathophys and info taught was basic). Did not examine nuances, which may be …	Partially	Partially	Not at all	Partially	Not at all	Not at all	Explanations were fair, but not completely easy to follow. No questions by audience (outside of data gathering in opening case presentation). Most questions were recall of knowledge, not assessment of understanding; rarely probed for evidence or understanding of audience. Had a few probing questions: “what would you like to see on neuro exam?” and “tell me more about Kussmaul breathing?” “talk to…	Partially	Not at all	Consistently	Ran out of time in discussing management and closing case. Did not invite any cross-talk or discussion; one-way presentation. Organized in fashion that logically built on participants (ie: when thinking about ddx, she introduced ideal of organizing around the pathophysiology); also in order of H&P à PEà labs	Not at all	Not at all	None.	Advanced Beginner	None	None	Competent	Partially	Consistently	Consistently	Partially	Exhibits mostly a learner-centered approach to teaching	0.5	0.5	0	0.5	0.5	0.666667
Berry.July.Full.2	2	Apple thru Guava	4	9	1	Consistently	Partially	Not at all	Not at all	Partially	Partially	444	Not at all	Not at all	444	Not at all	Consistently	Partially	Not at all	444	Partially	Partially	Not at all	Partially	Not at all	Not at all	444	Partially	Not at all	Consistently	444	Not at all	Not at all	444	Advanced Beginner	None	None	Competent	Partially	Consistently	Consistently	Partially	Exhibits mostly a learner-centered approach to teaching	1.5	0.5	0	1	0.5	0.666667
Berry.July.Full.2	2	Apple thru Guava	4	6	2	Partially	Partially	Not at all	Not at all	Partially	Not at all	444	Not at all	Not at all	444	Not at all	Partially	Not at all	Partially	444	Not at all	Partially	Partially	Partially	Not at all	Not at all	444	Not at all	Partially	Partially	444	Not at all	Not at all	444	Novice/Advanced Beginner	None	None	Competent	Partially	Consistently	Consistently	Partially	Exhibits mostly a learner-centered approach to teaching	1	0.25	0	0.5	0.5	0.666667
Berry.July.Full.3	3	Apple thru Guava	4	5	1	Consistently	Partially	Not at all	Not at all	Partially	Consistently	444	Partially	Partially	444	Not at all	Consistently	Consistently	Partially	444	Consistently	Partially	Partially	Consistently	Not at all	Consistently	444	Not at all	Consistently	Partially	444	Not at all	Not at all	444	Novice/Advanced Beginner	None	None	Competent	Partially	Consistently	Consistently	Partially	Exhibits mostly a learner-centered approach to teaching	1.5	0.75	1	1	1.5	1.33333
Berry.July.Full.3	3	Apple thru Guava	4	9	2	Consistently	Partially	Not at all	Not at all	Consistently	Partially	444	Partially	Consistently	444	Not at all	Consistently	Consistently	Partially	444	Partially	Partially	Consistently	Partially	Partially	Consistently	444	Partially	Not at all	Partially	444	Consistently	Not at all	444	Advanced Beginner/Competent	None	None	Competent	Partially	Consistently	Consistently	Partially	Exhibits mostly a learner-centered approach to teaching	1.5	0.75	1.5	1	1.5	1.33333
Berry.July.Full.4	4	Apple thru Guava	4	6	2	Consistently	Partially	Not at all	Not at all	Not at all	Not at all	99	Not at all	Not at all	99	Not at all	Partially	Partially	Not at all	99	Not at all	Not at all	Partially	Partially	Not at all	Not at all	99	Not at all	Not at all	Partially	99	Not at all	Not at all	99	Novice/Advanced Beginner	None	None	Competent	Partially	Consistently	Consistently	Partially	Exhibits mostly a learner-centered approach to teaching	1.5	0	0	0.5	0.5	0.333333
Berry.July.Full.4	4	Apple thru Guava	4	10	1	Consistently	Consistently	Partially	Consistently	Consistently	Partially	99	Partially	Consistently	99	Not at all	Consistently	Consistently	Consistently	99	Consistently	Partially	Consistently	Consistently	Not at all	Not at all	99	Consistently	Partially	Consistently	99	Partially	Not at all	99	Competent/Proficient	None	None	Competent	Partially	Consistently	Consistently	Partially	Exhibits mostly a learner-centered approach to teaching	2	1.5	1.5	1	2	1.66667
Cantaloupe.July.Full.1	1	Apple thru Guava	5	7	1	Consistently	Partially	Partially	Partially	Not at all	Not at all	99	Consistently	Consistently	99	Partially	Consistently	Consistently	Not at all	99	Consistently	Consistently	Consistently	Partially	Partially	Not at all	99	Consistently	Not at all	Consistently	99	Partially	Not at all	99	Novice/Advanced Beginner	None	None	Novice	Partially	Partially	Partially	Partially	4.5	1.5	0.5	2	1.5	1	2
Cantaloupe.July.Full.1	1	Apple thru Guava	5	9	2	Consistently	Partially	Not at all	Not at all	Not at all	Not at all	444	Consistently	Consistently	444	Consistently	Consistently	Consistently	Not at all	444	Consistently	Partially	Partially	Not at all	Not at all	Not at all	444	Consistently	Consistently	Partially	444	Partially	Not at all	444	Advanced Beginner	None	None	Novice	Partially	Partially	Partially	Partially	4.5	1.5	0	2	2	1	1.33333
Cantaloupe.July.Full.2	2	Apple thru Guava	5	9	1	Consistently	Partially	Not at all	Not at all	Partially	Partially	444	Consistently	Consistently	444	Partially	Consistently	Partially	Partially	444	Consistently	Consistently	Consistently	Partially	Consistently	Consistently	444	Consistently	Consistently	Consistently	444	Partially	Not at all	444	Competent	None	None	Novice	Partially	Partially	Partially	Partially	4.5	1.5	0.5	2	1.5	1	2
Cantaloupe.July.Full.2	2	Apple thru Guava	5	6	2	Partially	Partially	Not at all	Not at all	Partially	Consistently	444	Consistently	Consistently	99	Consistently	Consistently	Consistently	Consistently	444	Partially	Consistently	Consistently	Partially	Partially	Consistently	444	Consistently	Consistently	Consistently	444	Consistently	Not at all	444	Competent	None	None	Novice	Partially	Partially	Partially	Partially	4.5	1	0.75	2	2	2	1.66667
Cantaloupe.July.Full.3	3	Apple thru Guava	5	5	1	Consistently	Partially	Not at all	Partially	Consistently	Consistently	444	Partially	Consistently	444	Not at all	Consistently	Consistently	Partially	444	Consistently	Partially	Partially	Consistently	Not at all	Not at all	444	Not at all	Not at all	Consistently	444	Not at all	Not at all	99	Advanced Beginner/Competent	None	None	Novice	Partially	Partially	Partially	Partially	4.5	1.5	1.25	1.5	1	1.5	1.33333
Cantaloupe.July.Full.3	3	Apple thru Guava	5	9	2	Consistently	Partially	Not at all	Not at all	Partially	Partially	444	Consistently	Consistently	444	Consistently	Consistently	Partially	Partially	444	Consistently	Partially	Consistently	Not at all	Not at all	Consistently	444	Consistently	Partially	Partially	444	Partially	Not at all	444	Advanced Beginner	None	None	Novice	Partially	Partially	Partially	Partially	4.5	1.5	0.5	2	2	1	1.66667
Cherry.September.Full.1	1	Apple thru Guava	6	9	2	Consistently	Partially	Not at all	Not at all	Partially	Partially	444	Partially	Consistently	444	Not at all	Consistently	Partially	Partially	444	Consistently	Partially	Consistently	Partially	Not at all	Not at all	444	Consistently	Partially	Consistently	444	Not at all	Not at all	444	Competent	none	none	Competent	Consistently	Consistently	Partially	Partially	Exhibits mostly a learner-centered approach to teaching	1.5	0.5	1.5	1	1	1.66667
Cherry.September.Full.1	1	Apple thru Guava	6	10	1	Consistently	Partially	Partially	Partially	Consistently	Partially	99	Partially	Consistently	99	Not at all	Consistently	Partially	Consistently	99	Consistently	Consistently	Consistently	Consistently	Not at all	Not at all	99	Consistently	Consistently	Consistently	99	Not at all	Not at all	99	Competent/Proficient	none	none	Competent	Consistently	Consistently	Partially	Partially	Exhibits mostly a learner-centered approach to teaching	1.5	1.25	1.5	1	1.5	2
Cherry.September.Full.2	2	Apple thru Guava	6	7	1	Consistently	Consistently	Partially	Partially	Consistently	Consistently	99	Consistently	Consistently	99	Partially	Consistently	Consistently	Consistently	99	Consistently	Consistently	Consistently	Consistently	Partially	Not at all	99	Consistently	Consistently	Consistently	99	Partially	Not at all	99	Competent	none	none	Competent	Consistently	Consistently	Partially	Partially	Exhibits mostly a learner-centered approach to teaching	2	1.5	2	1.5	2	2
Cherry.September.Full.2	2	Apple thru Guava	6	9	2	Consistently	Partially	Not at all	Not at all	Consistently	Partially	444	Consistently	Consistently	444	Partially	Consistently	Partially	Partially	444	Consistently	Consistently	Partially	Consistently	Not at all	Not at all	444	Consistently	Consistently	Consistently	444	Not at all	Not at all	99	Competent	none	none	Competent	Consistently	Consistently	Partially	Partially	Exhibits mostly a learner-centered approach to teaching	1.5	0.75	2	1.5	1	1.66667
Cherry.September.Full.3	3	Apple thru Guava	6	9	1	Consistently	Partially	Not at all	Not at all	Consistently	Partially	444	Not at all	Not at all	444	Not at all	Partially	Partially	Partially	444	Consistently	Consistently	Partially	Partially	Partially	Not at all	444	Partially	Consistently	Partially	444	Not at all	Not at all	444	Competent	none	none	Competent	Consistently	Consistently	Partially	Partially	Exhibits mostly a learner-centered approach to teaching	1.5	0.75	0	0.5	1	1.66667
Cherry.September.Full.3	3	Apple thru Guava	6	6	2	Consistently	Partially	Not at all	Partially	Partially	Partially	444	Partially	Partially	444	Partially	Consistently	Consistently	Partially	444	Consistently	Partially	Partially	Consistently	Partially	Not at all	444	Partially	Partially	Partially	444	Not at all	Not at all	444	Advanced Beginner	none	none	Competent	Consistently	Consistently	Partially	Partially	Exhibits mostly a learner-centered approach to teaching	1.5	0.75	1	1.5	1.5	1.33333
Cherry.September.Full.4	4	Apple thru Guava	6	5	1	Consistently	Partially	Not at all	Partially	Consistently	Consistently	444	Partially	Consistently	444	Not at all	Consistently	Consistently	Partially	444	Consistently	Consistently	Not at all	Consistently	Not at all	Not at all	444	Consistently	Partially	Consistently	99	Not at all	Not at all	99	Competent	none	none	Competent	Consistently	Consistently	Partially	Partially	Exhibits mostly a learner-centered approach to teaching	1.5	1.25	1.5	1	1.5	1.33333
Cherry.September.Full.4	4	Apple thru Guava	6	9	2	Consistently	Partially	Not at all	Partially	Consistently	Partially	444	Partially	Consistently	444	Not at all	Partially	Partially	Partially	444	Partially	Consistently	Not at all	Consistently	Partially	Not at all	444	Consistently	Partially	Consistently	444	Not at all	Not at all	99	Competent	none	none	Competent	Consistently	Consistently	Partially	Partially	Exhibits mostly a learner-centered approach to teaching	1.5	1	1.5	0.5	1	1
Grape.Oct.Full.1	1	Apple thru Guava	7	6	2	Consistently	Partially	Consistently	Partially	Partially	Consistently	99	Consistently	Consistently	99	Partially	Consistently	Partially	Partially	99	Consistently	Consistently	Partially	Consistently	Not at all	Consistently	444	Partially	Consistently	Partially	444	Partially	Not at all	99	Competent	none	CoE Clinical Teaching Skills course	Competent	Consistently	Consistently	Partially	Partially	Exhibits mostly a learner-centered approach to teaching	1.5	1.5	2	1.5	1	1.66667
Grape.Oct.Full.1	1	Apple thru Guava	7	10	1	Consistently	Consistently	Consistently	Consistently	Consistently	Partially	99	Partially	Consistently	99	Consistently	Consistently	Partially	Partially	99	Consistently	Partially	Consistently	Consistently	Partially	Consistently	99	Consistently	Consistently	Consistently	99	Partially	Not at all	99	Competent/Proficient	none	CoE Clinical Teaching Skills course	Competent	Consistently	Consistently	Partially	Partially	Exhibits mostly a learner-centered approach to teaching	2	1.75	1.5	2	1	1.66667
Grape.Oct.Full.2	2	Apple thru Guava	7	7	1	Partially	Consistently	Partially	Partially	Consistently	Consistently	99	Consistently	Consistently	99	Partially	Consistently	Consistently	Consistently	99	Partially	Consistently	Partially	Consistently	Consistently	Consistently	99	Consistently	Partially	Consistently	99	Not at all	Not at all	99	Advanced Beginner	none	CoE Clinical Teaching Skills course	Competent	Consistently	Consistently	Partially	Partially	Exhibits mostly a learner-centered approach to teaching	1.5	1.5	2	1.5	2	1.33333
Grape.Oct.Full.2	2	Apple thru Guava	7	9	2	Consistently	Partially	Not at all	Partially	Consistently	Consistently	444	Consistently	Consistently	444	Consistently	Consistently	Partially	Partially	444	Consistently	Consistently	Consistently	Partially	Not at all	Consistently	444	Consistently	Partially	Consistently	444	Not at all	Not at all	99	Competent	none	CoE Clinical Teaching Skills course	Competent	Consistently	Consistently	Partially	Partially	Exhibits mostly a learner-centered approach to teaching	1.5	1.25	2	2	1	2
Grape.Oct.Full.3	3	Apple thru Guava	7	9	1	Consistently	Partially	Not at all	Not at all	Partially	Not at all	444	Not at all	Not at all	444	Not at all	Partially	Partially	Partially	444	Partially	Partially	Not at all	Partially	Not at all	Consistently	444	Consistently	Consistently	Consistently	444	Not at all	Not at all	444	Advanced Beginner	none	CoE Clinical Teaching Skills course	Competent	Consistently	Consistently	Partially	Partially	Exhibits mostly a learner-centered approach to teaching	1.5	0.25	0	0.5	1	0.666667
Grape.Oct.Full.3	3	Apple thru Guava	7	6	2	Partially	Partially	Not at all	Partially	Not at all	Not at all	444	Not at all	Not at all	444	Not at all	Partially	Not at all	Not at all	99	Partially	Partially	Not at all	Consistently	Not at all	Partially	99	Partially	Partially	Partially	99	Not at all	Not at all	99	Novice/Advanced Beginner	none	CoE Clinical Teaching Skills course	Competent	Consistently	Consistently	Partially	Partially	Exhibits mostly a learner-centered approach to teaching	1	0.25	0	0.5	0	0.666667
Guava.August.Full.1	1	Apple thru Guava	8	5	1	Consistently	Partially	Not at all	Partially	Consistently	Consistently	444	Partially	Consistently	444	Partially	Consistently	Consistently	Partially	444	Consistently	Consistently	Partially	Consistently	Not at all	Consistently	444	Consistently	Consistently	Consistently	444	Not at all	Not at all	99	Competent	Voluntary participation in a case-based teaching elective in clerkship year; Participation in a teaching elective for first-year students in primary care clinic during my fourth year of med school	none	Competent	Consistently	Consistently	Partially	Partially	Exhibits mostly a learner-centered approach to teaching	1.5	1.25	1.5	1.5	1.5	1.66667
Guava.August.Full.1	1	Apple thru Guava	8	9	2	Consistently	Partially	Not at all	Not at all	Partially	Consistently	444	Consistently	Consistently	444	Partially	Consistently	Partially	Partially	444	Consistently	Consistently	Partially	Partially	Not at all	Consistently	444	Consistently	Partially	Partially	444	Not at all	Not at all	99	Competent	Voluntary participation in a case-based teaching elective in clerkship year; Participation in a teaching elective for first-year students in primary care clinic during my fourth year of med school	none	Competent	Consistently	Consistently	Partially	Partially	Exhibits mostly a learner-centered approach to teaching	1.5	0.75	2	1.5	1	1.66667
Guava.August.Full.2	2	Apple thru Guava	8	9	2	Consistently	Consistently	Not at all	Not at all	Consistently	Partially	444	Not at all	Not at all	444	Consistently	Consistently	Consistently	Partially	444	Consistently	Consistently	Not at all	Consistently	Not at all	Consistently	444	Consistently	Partially	Partially	444	Not at all	Not at all	444	Competent	Voluntary participation in a case-based teaching elective in clerkship year; Participation in a teaching elective for first-year students in primary care clinic during my fourth year of med school	none	Competent	Consistently	Consistently	Partially	Partially	Exhibits mostly a learner-centered approach to teaching	2	0.75	0	2	1.5	1.33333
Guava.August.Full.2	2	Apple thru Guava	8	10	1	Consistently	Partially	Not at all	Partially	Consistently	Consistently	99	Partially	Consistently	99	Consistently	Consistently	Consistently	Partially	99	Consistently	Consistently	Partially	Consistently	Not at all	Consistently	99	Consistently	Partially	Consistently	99	Not at all	Not at all	99	Competent/Proficient	Voluntary participation in a case-based teaching elective in clerkship year; Participation in a teaching elective for first-year students in primary care clinic during my fourth year of med school	none	Competent	Consistently	Consistently	Partially	Partially	Exhibits mostly a learner-centered approach to teaching	1.5	1.25	1.5	2	1.5	1.66667
Guava.August.Full.3	3	Apple thru Guava	8	7	1	Consistently	Consistently	Partially	Partially	Consistently	Consistently	99	Consistently	Consistently	99	Partially	Consistently	Consistently	Consistently	99	Consistently	Partially	Consistently	Consistently	Partially	Consistently	99	Consistently	Consistently	Consistently	99	Partially	Not at all	99	Competent	Voluntary participation in a case-based teaching elective in clerkship year; Participation in a teaching elective for first-year students in primary care clinic during my fourth year of med school	none	Competent	Consistently	Consistently	Partially	Partially	Exhibits mostly a learner-centered approach to teaching	2	1.5	2	1.5	2	1.66667
Guava.August.Full.3	3	Apple thru Guava	8	9	2	Consistently	Partially	Not at all	Not at all	Partially	Partially	444	Partially	Consistently	444	Partially	Partially	Not at all	Partially	444	Consistently	Partially	Not at all	Partially	Not at all	Consistently	444	Consistently	Partially	Partially	444	Not at all	Not at all	99	Competent	Voluntary participation in a case-based teaching elective in clerkship year; Participation in a teaching elective for first-year students in primary care clinic during my fourth year of med school	none	Competent	Consistently	Consistently	Partially	Partially	Exhibits mostly a learner-centered approach to teaching	1.5	0.5	1.5	1	0.5	1
Kiwi.July.Full.1	1	Kiwi thru Lemon	9	8	1	Consistently	Partially	Consistently	Consistently	Consistently	Consistently	COMMENTS: 1. “Yeah, good questions.” Calm presence. Low key. Incorporated stories from own childhood. 2. When attgs brought up what the surgeons do at their institution that differed from the algorithm he had found, he took that under advisement and adjusted his teaching but he didn’t seek out alternative views or ask more questions about other views or point out the difference b/t algorithms and…	Consistently	Partially	COMMENTS 7. Presents slide with objectives and they are actionable: Triage different ingestion scenarios, by ID’ing those at greatest risk; Understand management of dangerous ingestions; Provide reassurance and discuss prevention. 8. I didn’t really feel like he discussed triaging different ingestion scenarios (which I thought was a great objective) and he didn’t discuss prevention at all.	Not at all	Consistently	Not at all	Partially	COMMENTS: 9. showed algorithm for what to do with button battery but didn’t say where it came from; gave resource for national button battery hotline; clearly has read something – “no cases of x” and that meds make things worse but never referenced what he had read. 10. had a good understanding of the topic. 11. This felt like a really basic talk with nothing really for higher level learners. If …	Consistently	Consistently	Consistently	Partially	Consistently	Not at all	13. nice explanations. 14. showed nice image of the GI track to discuss where things get stuck but didn’t use it as well as could have; nice inclusion of XRs. 15. how does reflux increase risk – answered nicely; what do to if someone in clinic has a button battery in the stomach? What about the pylorus – able to answer. 16. Lots of questions to see if could draw out what people knew and then fill…	Partially	Partially	Partially	19. Had a slide on reasons to be seen right away and got some input but then whizzed right by it and didn’t go over all of the points on it (and lots of text on the slide), no closure. 20. Dealt well with attgs putting in their ideas but didn’t invite cross talk and didn’t really facilitate, just let it happen. 21. Felt like a standard order.	Not at all	Not at all	22. Put up objectives at the end but didn’t summarize. 23. No extension activities offered	Competent	Resident as Teacher/Coach learning	[blank]	Competent	Consistently	Consistently	Consistently	Consistently	Exhibits mostly a learner-centered approach to teaching	1.5	2	1.5	1	0.5	2
Kiwi.July.Full.1	1	Kiwi thru Lemon	9	2	2	Consistently	Partially	Partially	Consistently	Consistently	Consistently	99	Consistently	Partially	444	Partially	Partially	Partially	Partially	99	Partially	Partially	Partially	Partially	Consistently	Partially	99	Partially	Partially	Partially	99	Partially	Not at all	99	Novice/Advanced Beginner	Resident as Teacher/Coach learning	[blank]	Competent	Consistently	Consistently	Consistently	Consistently	Exhibits mostly a learner-centered approach to teaching	1.5	1.75	1.5	1	1	1
Lemon.August.Full.1	1	Kiwi thru Lemon	10	8	1	Consistently	Partially	Partially	Partially	Not at all	Not at all	444	Partially	Not at all	444	Consistently	Consistently	Consistently	Not at all	444	Consistently	Partially	Consistently	Not at all	Not at all	Not at all	444	Consistently	Not at all	Partially	444	Consistently	Not at all	444	Advanced Beginner	none	none	Competent	Consistently	Consistently	Partially	Consistently	4.5	1.5	0.5	0.5	2	1	1.66667
Lemon.August.Full.1	1	Kiwi thru Lemon	10	1	2	Consistently	Partially	Consistently	Partially	Not at all	Not at all	99	Partially	Consistently	99	Consistently	Partially	Not at all	Partially	99	Consistently	Consistently	Partially	Not at all	Not at all	Not at all	99	Consistently	Not at all	Partially	99	Consistently	Partially	99	Novice/Advanced Beginner	none	none	Competent	Consistently	Consistently	Partially	Consistently	4.5	1.5	0.75	1.5	1.5	0.5	1.66667
Lime.August.Full.1	1	Kiwi thru Lemon	11	8	1	Consistently	Partially	Partially	Partially	Consistently	Consistently	444	Not at all	Not at all	444	Partially	Consistently	Not at all	Partially	444	Consistently	Consistently	Consistently	Consistently	Not at all	Not at all	444	Partially	Partially	Partially	444	Not at all	Not at all	444	Advanced Beginner	none	[blank]	Competent	Consistently	Consistently	Partially	Partially	4.5	1.5	1.5	0	1.5	0.5	2
Lime.August.Full.1	1	Kiwi thru Lemon	11	2	2	Consistently	Consistently	Partially	Partially	Consistently	Consistently	99	Not at all	Not at all	444	Partially	Partially	Not at all	Partially	99	Partially	Consistently	Partially	Partially	Partially	Not at all	99	Not at all	Partially	Partially	99	Not at all	Not at all	99	Novice/Advanced Beginner	none	[blank]	Competent	Consistently	Consistently	Partially	Partially	4.5	2	1.5	0	1	0.5	1.33333
Lime.August.Full.2	2	Kiwi thru Lemon	11	8	1	Consistently	Partially	Partially	Partially	Consistently	Partially	444	Not at all	Not at all	444	Consistently	Consistently	Partially	Not at all	444	Partially	Consistently	Partially	Partially	Not at all	Not at all	444	Not at all	Partially	Not at all	444	Not at all	Not at all	444	Novice	none	[blank]	Competent	Consistently	Consistently	Partially	Partially	4.5	1.5	1.25	0	2	0.5	1.33333
Lime.August.Full.2	2	Kiwi thru Lemon	11	3	2	Consistently	Consistently	Partially	Consistently	Consistently	Consistently	99	Not at all	Consistently	444	Not at all	Partially	Partially	Consistently	444	Partially	Consistently	Partially	Partially	Not at all	Not at all	444	Partially	Partially	Partially	99	Not at all	Not at all	99	Advanced Beginner	none	[blank]	Competent	Consistently	Consistently	Partially	Partially	4.5	2	1.75	1	0.5	1.5	1.33333
Nectarine.Jan.Full.1	1	Nectarine thru Passion Fruit	12	8	1	Consistently	Consistently	Not at all	Partially	Partially	Consistently	444	Not at all	Not at all	444	Partially	Consistently	Consistently	Partially	444	Consistently	Partially	Consistently	Partially	Consistently	Consistently	444	Partially	Partially	Partially	444	Not at all	Not at all	444	Competent	individual writing tutor in college, group physics tutor in college	doctoring student mentor x2 years for second year medical students	Competent	Partially	Consistently	Partially	Partially	4.5	2	1	0	1.5	1.5	1.66667
Nectarine.Jan.Full.1	1	Nectarine thru Passion Fruit	12	1	2	Consistently	Consistently	Consistently	Partially	Consistently	Consistently	99	Not at all	Not at all	99	Consistently	Consistently	Consistently	Consistently	99	Consistently	Consistently	Consistently	Consistently	Consistently	Consistently	99	Consistently	Consistently	Consistently	99	Not at all	Not at all	99	Competent/Proficient	individual writing tutor in college, group physics tutor in college	doctoring student mentor x2 years for second year medical students	Competent	Partially	Consistently	Partially	Partially	4.5	2	1.75	0	2	2	2
Nectarine.Jan.Full.2	2	Nectarine thru Passion Fruit	12	8	1	Consistently	Partially	Partially	Partially	Partially	Consistently	444	Not at all	Not at all	444	Partially	Consistently	Consistently	Not at all	444	Consistently	Partially	Consistently	Consistently	Partially	Not at all	444	Partially	Not at all	Not at all	444	Not at all	Not at all	444	Competent	individual writing tutor in college, group physics tutor in college	doctoring student mentor x2 years for second year medical students	Competent	Partially	Consistently	Partially	Partially	4.5	1.5	1.25	0	1.5	1	1.66667
Nectarine.Jan.Full.2	2	Nectarine thru Passion Fruit	12	3	2	Consistently	Consistently	Partially	Partially	Partially	Partially	444	Not at all	Not at all	444	Partially	Consistently	Consistently	Partially	444	Partially	Partially	Consistently	Partially	Partially	Not at all	444	Partially	Consistently	Partially	444	Not at all	Not at all	99	Competent	individual writing tutor in college, group physics tutor in college	doctoring student mentor x2 years for second year medical students	Competent	Partially	Consistently	Partially	Partially	4.5	2	1	0	1.5	1.5	1.33333
Orange.Sept.Full.1	1	Nectarine thru Passion Fruit	13	8	1	Consistently	Consistently	Partially	Partially	Consistently	Consistently	444	Not at all	Not at all	444	Partially	Partially	Consistently	Partially	444	Partially	Consistently	Partially	Partially	Not at all	Not at all	444	Partially	Partially	Partially	444	Partially	Not at all	444	Advanced Beginner	None	Participated in [NAME OF INSTITUTION] Resident Leadership in Medical Education event	Novice	Consistently	Consistently	Partially	Partially	Exhibits mostly a learner-centered approach to teaching	2	1.5	0	1	1.5	1.33333
Orange.Sept.Full.1	1	Nectarine thru Passion Fruit	13	2	2	Consistently	Consistently	Consistently	Consistently	Consistently	Consistently	99	Not at all	Not at all	99	Partially	Consistently	Partially	Partially	99	Partially	Partially	Partially	Consistently	Not at all	Not at all	99	Partially	Partially	Partially	99	Not at all	Not at all	99	Advanced Beginner	None	Participated in [NAME OF INSTITUTION] Resident Leadership in Medical Education event	Novice	Consistently	Consistently	Partially	Partially	Exhibits mostly a learner-centered approach to teaching	2	2	0	1.5	1	1
Papaya.July.Full.1	1	Nectarine thru Passion Fruit	14	8	1	Consistently	Partially	Not at all	Not at all	Partially	Consistently	444	Not at all	Not at all	444	Partially	Partially	Partially	Not at all	444	Partially	Consistently	Partially	Partially	Not at all	Consistently	444	Partially	Partially	Partially	444	Not at all	Not at all	444	Novice/Advanced Beginner	None	None	Competent	Consistently	Consistently	Consistently	Consistently	3.5	1.5	0.75	0	1	0.5	1.33333
Papaya.July.Full.1	1	Nectarine thru Passion Fruit	14	1	2	Consistently	Partially	Not at all	Partially	Partially	Not at all	99	Not at all	Not at all	99	Not at all	Consistently	Partially	Partially	99	Consistently	Consistently	Consistently	Consistently	Not at all	Consistently	99	Consistently	Consistently	Consistently	99	Not at all	Not at all	99	Advanced Beginner/Competent	None	None	Competent	Consistently	Consistently	Consistently	Consistently	3.5	1.5	0.5	0	1	1	2
Papaya.July.Full.2	2	Nectarine thru Passion Fruit	14	8	1	Consistently	Partially	Partially	Partially	Consistently	Consistently	444	Not at all	Not at all	444	Partially	Consistently	Partially	Not at all	444	Partially	Consistently	Partially	Partially	Partially	Consistently	444	Partially	Not at all	Partially	444	Consistently	Not at all	444	Advanced Beginner/Competent	None	None	Competent	Consistently	Consistently	Consistently	Consistently	3.5	1.5	1.5	0	1.5	0.5	1.33333
Papaya.July.Full.2	2	Nectarine thru Passion Fruit	14	3	2	Consistently	Partially	Not at all	Partially	Partially	Partially	444	Not at all	Not at all	444	Not at all	Partially	Not at all	Partially	444	Consistently	Partially	Partially	Consistently	Not at all	Consistently	444	Not at all	Partially	Partially	444	Consistently	Not at all	444	Advanced Beginner/Competent	None	None	Competent	Consistently	Consistently	Consistently	Consistently	3.5	1.5	0.75	0	0.5	0.5	1.33333
PassionFruit.Nov.Full.1	1	Nectarine thru Passion Fruit	15	8	1	Consistently	Consistently	Consistently	Consistently	Consistently	Consistently	444	Not at all	Not at all	444	Not at all	Consistently	Consistently	Consistently	444	Consistently	Consistently	Consistently	Consistently	Consistently	Consistently	444	Partially	Not at all	Partially	444	Not at all	Not at all	444	Competent	None	None	Competent	Consistently	Consistently	Consistently	Partially	4.5	2	2	0	1	2	2
PassionFruit.Nov.Full.1	1	Nectarine thru Passion Fruit	15	1	2	Consistently	Consistently	Consistently	Consistently	Consistently	Partially	99	Not at all	Not at all	99	Not at all	Consistently	Consistently	Consistently	99	Consistently	Consistently	Consistently	Consistently	Consistently	Consistently	99	Consistently	Consistently	Consistently	99	Not at all	Not at all	99	Proficient	None	None	Competent	Consistently	Consistently	Consistently	Partially	4.5	2	1.75	0	1	2	2
PassionFruit.Nov.Full.2	2	Nectarine thru Passion Fruit	15	8	1	Consistently	Partially	Partially	Partially	Consistently	Consistently	444	Not at all	Not at all	444	Partially	Consistently	Consistently	Partially	444	Consistently	Consistently	Consistently	Partially	Consistently	Consistently	444	Partially	Not at all	Partially	444	Partially	Not at all	444	Competent	None	None	Competent	Consistently	Consistently	Consistently	Partially	4.5	1.5	1.5	0	1.5	1.5	2
PassionFruit.Nov.Full.2	2	Nectarine thru Passion Fruit	15	3	2	Consistently	Partially	Partially	Partially	Partially	Partially	444	Not at all	Not at all	444	Not at all	Consistently	Partially	Consistently	444	Consistently	Partially	Consistently	Consistently	Partially	Consistently	444	Partially	Consistently	Partially	444	Consistently	Not at all	444	Competent	None	None	Competent	Consistently	Consistently	Consistently	Partially	4.5	1.5	1	0	1	1.5	1.66667
PassionFruit.Nov.Full.3	3	Nectarine thru Passion Fruit	15	8	1	Consistently	Partially	Partially	Consistently	Consistently	Consistently	444	Not at all	Not at all	444	Consistently	Consistently	Consistently	Not at all	444	Consistently	Consistently	Consistently	Consistently	Consistently	Consistently	444	Partially	Not at all	Partially	444	Partially	Not at all	444	Competent/Proficient	None	None	Competent	Consistently	Consistently	Consistently	Partially	4.5	1.5	1.75	0	2	1	2
PassionFruit.Nov.Full.3	3	Nectarine thru Passion Fruit	15	2	2	Consistently	Partially	Partially	Consistently	Consistently	Consistently	99	Not at all	Not at all	99	Not at all	Consistently	Partially	Consistently	99	Consistently	Consistently	Partially	Consistently	Consistently	Consistently	99	Partially	Consistently	Consistently	99	Not at all	Not at all	99	Advanced Beginner	None	None	Competent	Consistently	Consistently	Consistently	Partially	4.5	1.5	1.75	0	1	1.5	1.66667
Peach.August.Full.2	2	Nectarine thru Passion Fruit	16	8	1	Consistently	Partially	Partially	Partially	Consistently	Partially	444	Not at all	Not at all	444	Partially	Consistently	Not at all	Not at all	444	Partially	Consistently	Consistently	Partially	Consistently	Consistently	444	Partially	Not at all	Partially	444	Not at all	Not at all	444	Advanced Beginner	Classroom high school teacher for two years	Conducting med ed study currently	-	Consistently	Consistently	Consistently	Consistently	Exhibits mostly a learner-centered approach to teaching	1.5	1.25	0	1.5	0	1.66667
Peach.August.Full.2	2	Nectarine thru Passion Fruit	16	1	2	Consistently	Consistently	Consistently	Partially	Partially	Partially	99	Not at all	Consistently	99	Not at all	Consistently	Partially	Consistently	99	Consistently	Consistently	Consistently	Consistently	Partially	Consistently	99	Consistently	Consistently	Partially	99	Not at all	Not at all	99	Competent	Classroom high school teacher for two years	Conducting med ed study currently	-	Consistently	Consistently	Consistently	Consistently	Exhibits mostly a learner-centered approach to teaching	2	1.25	1	1	1.5	2
Peach.August.Full.3	3	Nectarine thru Passion Fruit	16	8	1	Consistently	Partially	Partially	Consistently	Consistently	Consistently	444	Consistently	Consistently	444	Consistently	Consistently	Partially	Not at all	444	Partially	Consistently	Consistently	Partially	Not at all	Consistently	444	Partially	Not at all	Partially	444	Not at all	Partially	444	Advanced Beginner/Competent	Classroom high school teacher for two years	Conducting med ed study currently	-	Consistently	Consistently	Consistently	Consistently	Exhibits mostly a learner-centered approach to teaching	1.5	1.75	2	2	0.5	1.66667
Peach.August.Full.3	3	Nectarine thru Passion Fruit	16	3	2	Partially	Partially	Partially	Partially	Partially	Consistently	444	Consistently	Consistently	444	Partially	Consistently	Partially	Partially	444	Partially	Consistently	Partially	Partially	Not at all	Consistently	444	Consistently	Partially	Partially	444	Not at all	Partially	444	Advanced Beginner/Competent	Classroom high school teacher for two years	Conducting med ed study currently	-	Consistently	Consistently	Consistently	Consistently	Exhibits mostly a learner-centered approach to teaching	1	1.25	2	1.5	1	1.33333
Peach.July.Full.1	1	Nectarine thru Passion Fruit	16	8	1	Consistently	Partially	Partially	Partially	Partially	Partially	444	Partially	Partially	444	Consistently	Consistently	Consistently	Partially	444	Consistently	Partially	Partially	Partially	Consistently	Consistently	444	Partially	Not at all	Partially	444	Not at all	Not at all	99	Advanced Beginner	Classroom high school teacher for two years	Conducting med ed study currently	-	Consistently	Consistently	Consistently	Consistently	Exhibits mostly a learner-centered approach to teaching	1.5	1	1	2	1.5	1.33333
Peach.July.Full.1	1	Nectarine thru Passion Fruit	16	2	2	Consistently	Partially	Partially	Consistently	Consistently	Partially	99	Partially	Consistently	99	Partially	Partially	Partially	Partially	99	Partially	Partially	Partially	Partially	Consistently	Consistently	99	Consistently	Not at all	Partially	99	Not at all	Partially	99	Novice/Advanced Beginner	Classroom high school teacher for two years	Conducting med ed study currently	-	Consistently	Consistently	Consistently	Consistently	Exhibits mostly a learner-centered approach to teaching	1.5	1.5	1.5	1	1	1
[truncated: 5 more columns]
